# Supplementary material for: No difference in clinical outcome, pain, and range of motion between fixed and mobile bearing Attune total knee arthroplasty: a prospective single-center trial
Source: BMC Musculoskelet Disord. 2022 May 2;23:413. doi: 10.1186/s12891-022-05382-x (PMC9063062; doi:10.1186/s12891-022-05382-x)
Supplement: Supplementary file 1 — Additional file 1. [file 12891_2022_5382_MOESM1_ESM.xlsx]

## Sheet: FBMB
PatientenID	typw	Sex	Age	Size	Weight	BMI	VAS_prä	ROM aktiv_prä	WOMAC_prä	KSS pain_prä	KSS function_prä	VAS_post	ROM aktiv_post	WOMAC_post	KSS pain_post	KSS function_post
NM40001	Attune_MB	w	76	1.58	80	32.0461	6	80	49.2	41	30	1	130	96	100	90
MG44002	Attune_MB	w	68	1.56	66	27.1203	6	110	53.9	60	30	0	120	98.4	99	100
GG30003	Attune_MB	w	83	1.56	78.5	32.2567	8	95	50	54	30	1	110	94	100	90
SK42004	Attune_MB	m	71	1.69	93	32.5619	5	60	60.6	37	30	0	110	95.5	95	70
LB31005	Attune_MB	w	82	1.56	82	33.6949	6	60	43.2	37	35	1	115	90	70	65
PE29006	Attune_MB	w	83	1.57	60	24.3418	5	95	60.6	54	60	1	120	90	90	80
UL40007	Attune_MB	w	72	1.52	88	38.0886	9	90	28.8	53	15	0	125	90	100	100
MP49008	Attune_MB	m	64	1.73	98	32.7442	5	110	58.3	56	50	0	115	99.2	98	100
SJ40009	Attune_MB	m	72	1.72	86	29.0698	3	100	69.7	55	50	4	100	83.3	88	90
RJ49010	Attune_MB	m	64	1.77	108	34.4729	6	90	66.7	48	40	3	110	77.3	67	50
LW34011	Attune_MB	m	79	1.74	77	25.4327	5	80	67.4	54	60	1	120	96	99	100
MJ44012	Attune_MB	w	70	1.58	58	23.2335	4	100	59.1	40	50	5	110	68.2	92	60
PA40013	Attune_MB	w	73	1.68	95	33.6593	9	120	56.1	59	50	1	115	93.2	93	60
SH55014	Attune_MB	m	58	1.93	110	29.531	7	120	50.8	59	50	1	120	96.7	99	100
LJ36015	Attune_MB	w	77	1.67	91	32.6294	8	70	47	49	50	2	110	91.7	92	70
ÜB62016	Attune_MB	m	51	1.67	90	32.2708	7	85	47.7	52	20	3	125	79.5	100	100
HE39017	Attune_MB	w	75	1.61	63	24.3046	10	70	47.7	49	20	3	125	94.5	95	100
SC52018	Attune_MB	m	62	1.86	96	27.7489	5	100	59.4	55	50	1	125	96.2	95	100
NH43019	Attune_MB	w	70	1.64	70	26.0262	8	90	63.6	53	50	1	125	100	100	100
PE47020	Attune_MB	w	66	1.67	86	30.8365	10	80	59.8	53	50	1	125	100	100	100
KM36021	Attune_MB	w	77	1.58	64	25.6369	9	80	27.3	44	35	5	100	37.1	65	50
BH57022	Attune_MB	m	57	1.77	90	28.7274	8	110	55.3	57	50	1	110	79.5	97	100
SI35023	Attune_MB	w	78	1.64	67	24.9108	10	80	68.2	51	50	3	125	80.2	100	90
LP35024	Attune_MB	m	79	1.63	64	24.0882	5	120	65.2	59	30	2	115	64.4	96	45
SA41025	Attune_MB	m	72	1.76	111	35.8342	8	90	60.6	63	60	1	90	100	93	100
SH39026	Attune_MB	w	74	1.66	81	29.3947	8	120	59.8	59	50	1	125	96.9	100	100
RE45027	Attune_MB	m	69	1.67	74	26.5338	9	90	52.3	53	50	2	110	75	92	100
MJ34028	Attune_MB	m	79	1.72	80	27.0416	6	80	25	44	20	8	95	58.3	89	70
VI41029	Attune_MB	w	73	1.58	58	23.2335	5	110	53	77	40	1	115	90.2	98	100
GI42030	Attune_MB	w	72	1.58	64	25.6369	7	50	40.9	48	60	6	80	32.6	44	40
HF44031	Attune_MB	m	69	1.64	95	35.3212	9	90	56.1	53	60	4	100	72.6	88	50
KH47032	Attune_MB	w	67	1.63	98	36.8851	8	80	28.8	41	50	2	100	81.8	97	100
WA39033	Attune_MB	m	76	1.82	75	22.6422	4	120	68.2	72	50	3	90	80.3	61	50
SE49034	Attune_MB	m	66	1.77	92	29.3658	5	90	57.6	66	40	3	115	87.1	98	90
MM42035	Attune_FB	w	71	1.7	97	33.564	6	110	69.7	62	60	1	100	90	100	100
SA39036	Attune_FB	m	74	1.7	73	25.2595	4	100	56.8	60	50	1	125	100	100	100
GM54037	Attune_FB	w	60	1.68	83	29.4076	5	50	47	10	25	1	100	96.1	95	100
PA34038	Attune_FB	w	80	1.6	80	31.25	6	40	47.7	43	50	3	100	74.2	70	50
NJ32039	Attune_FB	w	82	1.52	62	26.8352	9	70	33.3	26	40	1	120	97.7	100	100
FC47040	Attune_FB	w	67	1.68	86	30.4705	10	115	29.5	58	40	1	125	94.69	100	100
KE46041	Attune_FB	w	68	1.73	90	30.0712	4	120	57.6	59	40	1	105	93.9	96	100
RA49042	Attune_FB	m	66	1.75	98	32	9	95	40.2	41	40	2	110	87.1	97	90
SM38043	Attune_FB	w	78	1.52	75	32.4619	9	110	44.7	42	40	1	115	90.4	98	90
BW32044	Attune_FB	w	83	1.6	80	31.25	6	120	52.3	59	50	0	120	97.7	99	60
WN41045	Attune_FB	m	73	1.6	85	33.2	6	115	69.7	68	60	1	105	100	96	100
HA46046	Attune_FB	w	68	1.55	77	32.05	6	120	39.4	69	50	1	105	90.2	96	100
SM54047	Attune_FB	m	61	1.86	81	23.4	7	100	57.6	55	60	1	105	98.5	96	100
KG45048	Attune_FB	w	71	1.58	80	32.05	9	95	43.9	54	35	1	115	96.2	98	100
GE50049	Attune_FB	w	65	1.6	62	24.22	8	115	72.7	78	80	2	100	90.9	90	90
PK40050	Attune_FB	m	74	1.9	110	30.47	9	110	68.9	57	50	1	110	96.2	97	90
PO34051	Attune_FB	w	81	1.65	61	22.41	8	110	34.1	67	40	2	110	68.2	92	50
NM55052	Attune_FB	m	60	1.71	120	41.04	6	115	56.8	68	60	1	110	97	97	90
YP62053	Attune_FB	m	54	1.7	95	32.87	8	110	37.1	47	35	4	105	59.8	91	60
WJ57054	Attune_FB	w	58	1.68	117	41.45	8	110	46.2	75	50	2	110	70.5	87	60
SM52055	Attune_FB	w	63	1.6	93	36.33	9	115	29.5	61	50	1	105	89.4	94	100
SM52056	Attune_FB	w	63	1.6	98	38.28	8	115	39.4	61	60	1	105	93.9	95	100
PM38057	Attune_FB	w	78	1.63	71	26.72	9	105	34.8	46	40	2	105	97	96	100
KI59058	Attune_FB	w	56	1.6	112	43.75	9	100	53	55	50	3	105	87.9	90	90
EA35059	Attune_FB	m	81	1.85	102	29.8	7	105	59.8	76	40	3	110	86.4	92	70
SJ40060	Attune_FB	m	75	1.8	84	25.93	8	120	54.5	59	20	4	115	82.6	88	60
PH45061	Attune_FB	m	71	1.69	61	21.36	9	115	37.1	58	25	0	115	96.2	88	70
BH53062	Attune_FB	w	62	1.65	100	36.73	8	110	62.1	57	50	1	100	98.5	95	100
PS49063	Attune_FB	w	66	1.61	79	30.48	4	110	72	77	60	2	110	89.4	97	100
CM57064	Attune_FB	w	58	1.57	97	39.35	5	105	59.1	86	70	2	100	92.4	95	90
PV45065	Attune_FB	w	69	1.6	103	40.23	6	95	59.1	64	60	1	110	93.9	87	80
WG40066	Attune_FB	w	74	1.64	89	33.09	4	110	78.8	82	75	2	120	93.9	99	90
BW32067	Attune_FB	w	82	1.6	78	30.47	9	110	37.1	57	45	2	110	87.9	97	75
